# Supplementary material for: Pirfenidone Sensitizes Hepatic Stellate Cells to Ferroptosis by Reprogramming Glutamine and Serine Metabolism for GSH Depletion
Source: Antioxidants (Basel). 2026 Apr 26;15(5):552. doi: 10.3390/antiox15050552 (PMC13203578; doi:10.3390/antiox15050552)
Supplement: Supplementary file 1 [file antioxidants-15-00552-s001.zip]

Archive with 1 entries (1 files):
- antioxidants-4248431-supplementary.pdf
